# Supplementary material for: Peritoneal Expression of Membrane Complement Regulators Is Decreased in Peritoneal Dialysis Patients with Infected Peritonitis
Source: Int J Mol Sci. 2023 May 23;24(11):9146. doi: 10.3390/ijms24119146 (PMC10252763; doi:10.3390/ijms24119146)
Supplement: Supplementary file 1 [file ijms-24-09146-s001.zip]

Archive with 1 entries (1 files):
- ijms-2390537-supplementary.pdf
